# Supplementary material for: Trust and reciprocity norms in the analysis of social capital related to udder health. A mixed methods approach with dairy farmers and veterinarians from the north of Antioquia
Source: PLoS One. 2023 Nov 17;18(11):e0277857. doi: 10.1371/journal.pone.0277857 (PMC10655989; doi:10.1371/journal.pone.0277857)
Supplement: S1 Data — (XLSX) [file pone.0277857.s001.xlsx]

## Sheet: Hoja1
1. I Trust in veterinarians, Animal Scientist, and professionals who take care of my cows, and on their recommendations for mastitis control and prevention.	2. I trust that the best alternative for treating cows with mastitis should be based on laboratory test results.	3. I apply recommendations from other dairy producers given their knowledge in udder health care.	4. I trust the knowledge shared by researchers from universities for udder health care.	5. I believe that the milkers on the farm perform milking with strict adherence to good livestock practices in milk production.	6. I trust the support provided by dairy processors or dairy companies to whom I sell my milk.	7. I trust that by implementing the recommendations made by the ICA (Colombian Agropecuarian Institute) in the Good Livestock Practices Manual for milk production, I can reduce mastitis cases on my farm.	8. I trust in the possibility of participating in the construction of policies, regulations, or laws that assist dairy producers in udder health care.	9. I trust the support of ICA officials regarding udder health care.	10. One form of compensation from dairy companies to whom I sell my milk should be continuous training for producers on topics related to udder health protection.	11. It is Colombian government's responsibility to promote regulations on udder health protection, enabling the participation of the involved dairy producers and recognizing the needs founded on dairy regions.	12. If other farmers commit to using the antibiotics recommended by the veterinarian after receiving the laboratory test results, I can also do the same.	13. If other dairy producers commit to not selling milk from cows with mastitis and antibiotics, I can also do the same.	14. I consider being a member of cooperatives or other dairy producer associations as a good alternative to work as a team in the protection of udder health.	Age	Gender	Education level	Municipality	Socioeconomic stratum	Role developed in the milk production system	Associated with cooperative and/or livestock association	Production system size	Average SCC	Average TBC
2	2	2	2	2	2	2	2	1	2	1	2	2	2	2	2	6	1	4	4	1	1	644000	229889
2	2	2	2	2	2	2	2	2	2	2	2	2	2	2	2	2	1	2	2	2	1	345356	30600
2	2	2	2	2	1	1	2	1	2	2	2	2	2	3	2	3	1	4	2	1	3	386400	15577
1	2	2	2	2	2	2	2	1	2	1	2	2	2	2	2	3	1	2	4	2	1	684067	19867
2	2	1	2	2	1	2	2	1	2	2	2	2	2	3	2	3	1	4	2	2	1	305000	4000
2	2	2	2	2	2	1	1	1	2	2	2	2	2	2	2	2	1	2	2	2	1	1207356	288044
2	2	2	2	2	2	1	2	1	2	2	2	2	2	2	2	3	1	1	2	2	1	308600	705111
2	2	2	2	2	2	1	2	1	2	2	2	2	2	3	2	2	1	1	2	2	1	670480	303134
1	2	2	2	2	1	1	1	1	1	2	2	2	1	2	2	2	1	2	2	2	1	670480	303134
2	2	2	2	2	1	1	2	1	1	1	2	2	1	2	2	1	1	1	2	2	1	670480	303134
1	2	2	2	2	2	2	2	1	2	2	2	2	2	3	2	2	1	2	2	2	1	844044	331422
1	2	1	2	2	2	1	1	1	2	2	2	2	2	2	2	2	1	2	2	2	1	332600	159622
2	2	1	2	2	1	2	2	1	2	2	1	2	1	2	2	2	1	2	3	2	1	670480	303134
1	2	2	2	2	1	2	2	1	2	2	1	2	1	2	2	2	1	2	1	2	2	506155	126484
1	1	1	1	2	1	1	2	1	2	2	2	2	2	2	2	5	1	2	2	2	1	469755	465511
2	2	2	2	2	2	2	2	1	1	1	2	2	2	2	2	7	1	4	3	2	2	219933	34289
2	1	2	2	2	1	1	2	1	2	1	2	2	2	2	2	2	1	4	2	1	2	133733	150489
2	2	1	2	2	1	2	2	2	2	2	2	2	2	2	2	2	1	4	2	2	2	416687	183562
2	2	2	2	2	2	2	2	1	1	2	2	2	2	2	2	2	1	2	2	2	1	452470	89000
2	2	2	2	2	2	2	2	1	1	2	2	2	2	2	2	3	1	1	2	2	1	670480	303134
2	2	1	2	2	2	2	2	2	2	2	2	2	2	2	2	2	1	4	2	2	1	398444	44267
2	2	1	2	1	1	2	2	1	2	2	2	2	2	2	2	3	1	3	3	2	2	600200	233244
2	2	2	2	2	2	2	2	1	2	1	2	2	2	2	2	2	1	3	2	2	1	317471	904294
2	1	2	2	2	2	2	2	1	2	2	2	2	2	2	2	7	1	4	2	2	1	811176	8468
2	2	2	2	2	2	2	2	2	2	2	2	2	2	3	2	1	2	2	1	1	1	650755	50533
2	2	2	2	2	2	2	2	2	2	2	2	2	2	2	2	2	2	3	2	1	1	884200	63622
2	1	2	2	2	2	1	1	1	1	1	1	2	1	2	1	3	2	2	2	2	1	690933	34422
2	2	2	2	2	2	2	2	2	2	2	2	2	2	2	2	3	2	2	6	2	1	731889	15044
2	2	2	2	2	2	2	2	2	2	1	1	2	2	3	2	2	2	1	2	1	2	1141111	70200
2	1	2	2	2	2	2	2	2	2	2	2	2	2	2	2	3	2	3	3	1	1	286400	137000
2	2	1	2	2	2	2	2	2	2	2	2	2	2	2	2	2	2	1	6	2	1	947511	206622
2	2	1	2	1	2	2	2	2	2	1	2	2	1	2	2	2	2	1	6	2	1	436666	40444
2	2	2	2	2	2	2	2	2	2	2	2	2	2	2	2	1	2	2	6	2	1	701400	49777
2	2	2	2	2	2	2	2	2	2	2	2	2	2	2	2	2	2	2	2	2	1	720089	55600
2	2	1	2	2	2	2	1	2	2	1	1	2	2	3	2	2	2	1	2	1	1	997733	84133
2	2	2	2	2	2	2	2	2	2	2	2	2	2	3	2	1	2	1	1	1	1	568489	21444
1	2	1	2	2	2	2	2	2	2	2	2	2	2	3	2	1	2	1	6	1	1	670480	303134
2	2	2	2	1	2	2	2	2	2	2	2	2	2	3	2	2	2	2	6	1	1	670480	303134
2	2	2	2	2	1	2	2	2	2	2	2	2	2	3	2	2	2	2	6	1	1	670480	303134
2	2	2	2	2	1	2	2	2	2	2	2	2	2	2	2	3	2	1	6	1	1	670480	303134
2	2	2	2	2	2	2	2	2	2	2	2	2	2	2	2	2	2	1	1	1	1	670480	303134
2	2	2	2	2	2	2	2	2	2	2	2	2	2	3	2	1	2	3	6	1	1	670480	303134
2	2	2	2	2	2	2	2	2	2	2	2	2	2	2	2	2	2	1	2	2	1	1362155	95733
2	2	2	2	2	2	2	2	2	2	2	2	2	2	2	2	2	2	1	6	1	1	670480	303134
2	2	2	2	2	2	2	2	2	2	2	2	2	2	2	2	3	2	1	6	1	1	670480	303134
2	2	2	2	2	2	2	2	2	2	2	2	2	2	2	1	3	2	2	4	1	1	670480	303134
2	2	2	2	2	2	2	2	1	2	1	2	2	2	3	2	1	2	1	2	2	1	670480	303134
2	2	1	1	1	2	2	2	1	2	2	2	2	1	2	2	2	2	3	6	2	1	221409	22682
2	2	2	2	2	2	2	2	2	2	2	2	2	2	2	2	2	3	2	2	2	1	617714	336238
2	2	2	2	2	2	2	2	1	2	2	2	2	1	1	2	3	3	2	6	2	1	687727	252200
2	2	2	2	2	2	2	2	2	2	2	2	2	2	3	2	2	3	2	6	2	1	585250	274750
1	2	2	2	2	2	2	2	2	2	2	2	2	2	2	1	3	3	2	4	2	1	563756	79000
1	2	2	2	2	2	2	2	2	2	2	2	2	2	2	2	2	3	2	4	2	1	563756	79000
2	2	1	2	2	1	2	2	1	2	2	2	2	2	2	2	2	3	3	6	2	3	476100	764200
2	2	2	2	2	2	2	2	2	2	2	2	2	2	2	2	7	3	3	4	2	3	480000	16000
2	2	2	2	2	2	2	2	2	2	2	2	2	2	3	2	2	3	3	4	2	3	665823	42950
2	2	1	2	2	2	1	2	1	1	1	2	2	1	2	2	5	3	2	4	2	1	297291	115208
2	2	2	2	1	2	2	2	2	2	1	1	2	2	2	2	2	3	3	6	2	1	327550	12550
2	2	2	2	2	2	2	2	2	2	2	2	2	2	2	2	2	3	2	6	2	1	876222	445250
2	2	2	2	1	2	2	2	2	2	2	2	2	1	2	2	3	3	2	4	2	1	398235	124529
2	2	2	2	2	2	2	2	2	2	2	2	2	2	2	2	3	3	2	4	2	1	792625	596486
2	2	2	2	2	2	1	2	1	2	2	2	2	2	2	2	7	3	3	4	1	3	651067	41044
2	2	2	2	2	2	2	2	2	2	2	2	2	2	2	2	2	3	2	6	2	1	541200	105550
1	2	2	2	1	2	2	2	2	2	2	2	2	2	2	2	6	3	2	6	2	1	635222	846800
2	1	2	2	2	2	2	2	2	2	2	2	2	2	2	2	2	3	3	4	2	3	224750	114750
2	2	1	2	2	2	2	2	2	2	2	1	2	2	3	2	2	3	2	6	2	2	665500	42650
2	2	2	2	2	2	2	2	2	2	2	2	2	2	2	2	2	3	2	4	2	1	670480	303134
2	2	2	2	2	2	2	2	1	2	2	2	2	2	2	2	1	3	3	3	2	2	250000	7000
2	1	1	1	2	2	2	2	1	2	2	2	2	2	2	2	2	3	4	4	2	3	387937	8669
2	2	2	1	2	2	2	2	2	2	2	2	2	2	2	2	7	3	5	4	2	3	810854	250518
2	2	2	2	2	2	2	2	2	2	2	2	2	2	2	2	2	3	2	2	2	2	375678	53758
2	2	1	2	1	1	1	2	1	2	1	2	1	2	2	2	7	3	4	4	1	3	373400	38689
2	2	2	2	2	2	2	2	2	2	2	2	2	2	2	2	7	4	2	1	1	2	656155	75222
2	2	1	1	2	1	1	2	1	2	2	1	2	2	2	2	2	4	2	1	1	2	488444	49200
1	2	2	1	2	2	2	2	2	2	2	1	2	2	2	2	3	4	2	2	1	2	332244	69133
2	2	1	2	1	2	2	2	2	2	2	1	2	2	2	2	3	4	2	4	2	1	614822	351733
2	2	2	2	1	2	2	2	1	2	2	2	2	2	2	2	2	4	2	6	1	3	212244	37333
2	2	2	2	2	2	2	2	2	2	2	2	2	2	2	2	2	4	3	1	1	1	323378	26267
2	2	2	2	2	2	2	2	1	2	1	2	2	2	2	2	5	4	2	1	2	1	670480	303134
2	2	1	2	2	1	2	1	1	1	1	1	1	2	2	2	7	4	2	4	1	2	128844	24844
2	2	2	2	2	2	2	2	1	2	2	2	2	2	2	2	2	4	2	6	1	2	506155	126484
2	2	2	2	2	2	2	2	2	2	2	2	2	2	2	2	2	4	2	6	2	2	227822	121844
2	2	2	2	2	2	2	2	1	2	2	2	2	2	2	2	3	4	3	6	1	2	495089	126400
2	2	2	2	2	2	2	2	2	2	2	2	2	2	2	1	7	4	2	4	1	2	934200	145511
2	2	2	2	2	2	2	1	1	2	2	2	2	1	2	2	2	4	2	1	2	1	522911	169444
2	2	2	2	2	2	2	2	2	2	2	2	2	2	2	2	3	4	3	6	2	2	708139	54186
2	2	1	2	2	2	2	1	2	2	2	2	2	2	2	2	2	4	1	6	2	2	396333	69600
2	2	2	2	2	2	2	2	2	2	2	2	2	2	2	2	2	4	2	6	1	3	378933	36644
1	2	1	1	2	1	2	2	1	2	2	2	2	2	2	2	2	4	2	6	1	2	354288	104155
2	2	2	2	2	2	2	2	2	2	2	2	2	2	2	2	5	4	1	4	2	2	256444	132578
1	2	2	2	2	2	2	2	2	2	2	2	2	2	2	2	2	4	1	6	1	1	670480	303134
2	2	2	2	2	2	2	2	2	2	2	2	2	2	2	2	2	4	2	6	2	1	670480	303134
2	2	2	2	2	2	2	2	2	2	2	2	2	2	2	2	2	4	2	6	1	2	399844	31867
2	2	2	2	2	2	2	2	2	2	2	2	2	2	2	2	3	4	2	2	1	2	368067	22222
2	2	2	2	2	2	2	2	1	2	2	2	2	2	2	2	2	4	3	6	1	3	307911	26955
2	2	1	2	2	2	2	1	1	2	2	2	2	2	2	2	7	4	2	6	1	1	460000	95500
2	2	2	2	1	2	1	2	1	2	2	2	2	2	3	2	7	5	4	4	1	3	675466	14000
2	2	1	2	2	2	1	2	1	2	1	2	2	2	2	2	7	5	6	4	2	3	400000	8000
2	2	2	2	2	2	2	2	1	2	2	2	2	2	2	2	3	5	2	4	1	3	481533	21088
2	2	2	2	2	2	2	2	1	2	2	2	2	2	2	2	3	5	4	4	1	3	825786	7000
2	2	2	2	1	2	2	2	2	2	2	2	2	2	2	2	2	5	3	4	1	3	436377	10444
2	2	2	2	2	2	2	2	1	1	1	2	2	2	2	2	3	5	3	6	1	2	176844	26000
2	2	2	2	2	1	2	2	1	2	2	2	2	2	2	2	7	5	3	4	2	2	654786	9000
2	2	2	2	2	2	2	2	2	2	2	2	2	2	2	2	2	5	3	6	1	3	740642	6000
2	2	2	2	2	1	2	2	1	2	2	2	2	2	2	2	2	5	3	6	2	3	397571	5000
2	2	2	2	2	1	2	2	2	2	2	2	2	2	2	2	3	5	3	6	2	2	444622	26466
2	2	2	2	2	2	2	2	1	2	2	2	2	2	3	2	3	5	3	4	1	2	184705	3941
2	2	1	2	2	2	2	2	1	2	2	2	2	2	1	2	3	5	3	6	1	2	262355	50555
2	1	1	2	2	2	2	2	1	2	2	2	2	1	2	2	7	5	2	7	2	3	260542	6000
2	2	2	2	2	2	1	2	1	2	2	2	2	1	2	2	2	5	3	6	2	3	844238	131453
2	2	2	2	2	2	2	1	1	2	2	2	1	2	2	2	3	5	4	6	2	3	411042	7028
2	2	2	2	2	1	2	2	2	2	2	2	2	2	2	2	2	5	5	6	2	3	357127	7673
2	2	2	2	2	2	2	2	2	2	2	2	2	2	2	2	2	5	3	6	2	3	665381	85036
2	2	2	2	1	2	2	2	1	2	2	2	2	2	1	2	3	5	2	4	1	3	439888	15555
2	2	2	2	2	2	2	2	1	2	2	2	2	2	2	1	3	5	6	2	2	2	543000	54000
2	2	2	2	2	2	2	2	2	2	2	2	2	2	2	2	3	5	6	6	2	2	802900	361350
2	1	2	2	2	2	2	2	2	2	2	2	2	2	2	2	2	5	3	6	2	2	257625	39750
2	2	2	1	2	2	2	2	2	2	2	2	2	2	3	2	2	5	2	6	1	1	1255929	110000
2	2	2	2	2	2	1	2	1	2	2	2	2	2	3	2	3	5	6	6	1	2	1217125	212625
2	2	2	2	2	2	2	2	2	2	2	2	2	2	2	2	2	5	2	6	2	1	397750	56822
2	2	1	2	2	2	2	2	2	2	2	1	2	2	2	2	7	6	2	4	2	1	772000	22166
2	2	2	2	2	1	2	2	1	2	2	2	2	1	1	2	3	6	4	4	2	3	162900	3700
2	1	2	2	2	2	2	2	2	2	2	2	2	2	3	2	3	6	4	4	2	1	841266	17853
2	2	2	2	2	2	2	2	2	2	2	2	2	2	2	2	2	6	2	6	2	2	369875	2988121
2	2	2	2	2	2	2	1	1	2	2	2	2	2	1	2	3	6	3	6	2	2	640608	18096
2	2	2	2	2	1	1	1	1	2	2	2	2	1	2	2	7	6	3	4	2	2	410906	112468
2	2	2	2	2	2	2	2	1	2	2	2	2	2	2	2	2	6	2	6	2	2	309088	79444
2	2	2	2	2	2	2	2	2	2	2	2	2	2	2	2	2	6	2	6	2	1	350042	124458
2	2	2	1	2	2	2	2	2	2	1	2	2	2	2	2	2	6	3	4	2	3	488813	13424
2	2	2	2	2	2	2	2	1	2	2	2	2	2	2	2	2	6	3	6	2	2	517500	119565
2	2	1	2	2	2	2	2	2	2	1	2	2	1	3	2	3	6	4	4	2	1	655708	14952
2	2	2	2	2	1	2	2	2	2	2	2	2	2	2	2	5	6	3	6	2	2	226000	9000
2	2	2	2	2	2	2	2	2	2	2	2	2	2	2	2	3	6	3	6	2	2	711500	220057
1	2	2	1	2	1	2	2	1	2	2	2	2	2	2	2	7	6	6	4	1	2	1128208	7150
2	2	1	2	2	2	2	2	1	2	2	2	2	2	2	2	7	6	2	7	1	3	997666	28022
2	2	2	2	2	2	2	2	2	2	2	2	2	2	1	1	4	6	2	2	2	3	421000	23481
2	2	2	1	2	1	1	2	1	2	2	2	2	2	2	2	3	6	2	6	2	3	474140	46804
2	2	1	2	1	2	2	2	2	2	2	2	2	2	2	2	2	6	2	6	2	2	408583	16612
2	2	1	2	2	1	1	2	1	2	1	2	2	1	2	2	3	6	6	6	2	1	752458	70111
2	2	2	2	2	2	2	2	2	2	2	2	2	2	2	2	2	6	3	6	2	3	731722	154456
2	2	2	2	2	2	2	2	1	2	2	2	2	2	2	2	5	6	3	4	1	3	487958	34337
2	2	2	2	2	1	2	2	1	2	2	2	2	2	2	2	5	6	3	4	2	3	276833	56797
2	2	2	2	2	2	2	2	2	2	2	2	2	2	2	2	2	6	3	1	2	2	560250	10057
2	2	2	2	2	2	2	2	2	2	2	2	2	2	2	2	7	6	3	2	1	2	750777	117066
2	2	2	2	2	2	2	2	2	2	2	2	2	2	3	2	2	7	2	4	1	2	818358	47635
2	2	1	2	2	2	2	2	1	2	2	2	2	2	2	2	6	7	3	6	2	2	363973	5480
2	2	2	2	2	2	2	2	2	2	2	2	2	2	2	2	2	7	2	6	2	1	1497844	148630
2	2	2	2	2	2	2	2	2	2	2	2	2	2	2	1	7	7	2	2	2	1	1427094	108922
2	1	2	1	2	2	2	2	1	2	2	2	1	2	2	2	2	7	2	2	2	1	1133578	102666
2	2	2	2	2	2	1	2	2	2	2	2	2	2	3	2	2	7	3	4	2	1	1084833	1287417
2	2	2	2	2	2	2	2	1	2	2	2	2	2	2	2	6	7	2	4	2	2	221409	22682
2	2	2	2	1	2	2	2	1	2	2	2	2	2	2	2	2	7	2	6	2	1	634350	333696
2	2	2	2	1	1	2	2	1	2	2	2	2	2	2	2	3	7	2	6	2	1	585588	201353
2	2	2	2	1	2	2	2	1	2	2	2	2	2	2	2	2	7	3	6	2	2	310711	20866
2	2	1	2	2	1	2	2	1	2	2	2	2	2	3	2	2	7	3	6	2	1	497474	125895
2	2	2	2	2	2	2	2	1	2	2	2	2	2	2	2	3	7	2	6	1	2	307118	100529
2	2	1	2	2	2	2	2	1	2	2	2	2	2	2	2	2	7	3	6	1	3	300400	37866
1	2	2	2	2	2	2	2	1	2	2	2	2	2	3	2	2	7	2	6	2	1	227000	735500
2	2	2	2	1	2	2	2	1	2	2	2	2	2	2	2	2	7	2	6	2	1	904188	2756156
2	2	2	2	1	2	2	2	1	2	2	2	2	2	2	2	2	7	1	6	2	1	1083438	913438
2	2	2	2	1	2	2	2	1	2	2	2	2	2	1	2	2	7	1	6	2	1	1083438	913438
1	2	1	1	1	1	2	2	1	2	2	2	2	2	2	2	2	7	3	3	2	3	439650	53099
2	1	2	2	2	2	2	2	1	2	2	2	2	2	3	2	2	7	3	5	1	3	644111	291176
2	2	2	2	1	1	2	1	2	2	2	2	2	2	2	2	2	7	2	6	2	1	634350	333696
2	2	1	2	1	2	2	2	1	2	2	2	2	2	2	2	2	7	1	6	1	2	767625	25706
2	2	2	2	1	2	2	2	1	2	2	2	2	2	2	2	2	7	3	6	1	2	490882	559294
1	2	2	2	1	1	2	2	1	2	2	2	2	2	3	2	3	7	3	5	2	1	1026412	3029824
2	2	1	2	1	2	2	2	2	2	2	2	2	2	3	2	2	7	2	6	2	2	490882	559294
2	2	2	2	1	1	2	2	1	2	2	2	2	2	2	2	2	8	2	6	2	3	209000	18640
2	2	2	2	2	2	2	2	1	2	2	2	2	2	2	2	7	8	2	5	1	2	269000	24461
2	2	2	2	2	2	2	2	1	2	2	2	2	2	2	1	6	8	4	5	1	2	758577	77577
2	2	1	1	1	2	1	2	1	2	2	2	2	2	2	2	2	8	3	6	1	3	477066	14844
2	2	1	2	1	2	1	2	1	2	2	2	2	2	2	2	2	8	2	6	1	3	409044	23066
2	2	2	2	2	2	2	2	2	2	2	2	2	2	2	2	3	8	2	6	1	3	365800	34688
2	2	2	2	2	1	1	2	1	2	2	2	2	2	2	2	2	8	2	5	1	2	322866	66400
2	2	1	2	2	2	2	2	1	2	2	2	2	2	3	2	2	8	2	4	1	1	399178	337467
2	2	2	2	2	2	2	2	1	2	2	2	2	2	3	2	8	8	2	5	1	3	243867	14444
2	2	1	2	2	2	2	2	1	2	2	2	2	2	3	2	2	8	3	5	1	2	534743	38343
2	2	1	2	2	2	2	2	1	2	2	2	2	2	1	2	2	8	3	6	1	3	471666	14820
2	2	1	2	2	1	1	2	1	2	2	2	2	2	2	2	2	8	2	6	1	3	439650	53099
2	2	1	2	2	2	2	2	1	2	2	2	2	2	2	2	2	8	2	6	1	3	367558	39721
2	2	1	2	2	2	2	2	1	2	2	2	2	2	2	1	5	8	2	6	1	3	246911	13267
2	2	1	2	2	2	2	2	1	2	2	2	2	2	3	2	2	8	2	6	1	3	471667	14822
2	2	2	2	2	2	2	2	1	2	2	2	2	2	3	1	8	8	2	4	1	3	437178	28111
2	2	1	2	2	2	2	2	1	2	2	2	2	2	2	2	2	8	2	6	1	3	454111	13667
2	2	1	2	2	2	2	2	1	2	2	2	2	2	2	2	6	8	3	5	1	3	405780	48220
2	2	2	2	2	1	2	2	1	2	2	2	2	1	2	2	2	8	2	6	2	3	188400	13555
2	2	2	2	2	2	2	2	1	2	2	2	2	2	2	2	7	8	2	7	1	3	258044	11067
2	2	1	2	2	2	2	2	1	2	2	2	2	2	2	2	2	8	4	4	1	3	188422	14911
2	2	1	2	2	2	2	2	1	2	2	2	2	2	3	2	2	8	3	6	1	3	354733	11689
2	2	2	2	2	2	2	2	1	2	2	2	2	2	3	2	3	8	2	4	1	3	119511	14067
2	2	2	2	2	2	2	2	1	2	2	2	2	2	2	2	7	8	3	5	1	2	171600	14844
2	2	2	2	1	2	2	1	2	2	2	2	2	2	2	2	3	9	2	6	1	2	543467	68222
2	2	1	2	1	1	2	2	1	2	2	2	2	2	2	2	3	9	3	6	2	2	538422	119022
2	2	2	2	1	2	2	2	1	2	2	2	2	2	2	2	2	9	2	6	1	3	261200	10800
2	2	2	2	1	2	2	2	1	2	2	2	2	2	2	2	2	9	2	6	1	2	268711	18822
2	2	1	2	1	2	2	2	1	2	2	2	2	2	2	2	2	9	3	6	1	2	487156	68022
2	2	2	2	2	2	2	2	1	2	2	2	2	2	2	2	2	9	2	3	2	3	439650	53099
2	2	2	2	1	2	2	1	1	2	2	2	2	2	2	1	2	9	3	6	1	1	465822	26600
2	2	2	2	2	2	2	2	1	2	2	2	2	2	1	1	3	9	3	6	1	1	465822	26600
1	2	1	2	1	1	2	2	1	2	2	2	2	2	1	2	3	9	3	6	2	2	661075	18812
1	2	1	2	1	2	2	2	1	2	2	2	2	2	2	2	5	9	2	6	1	1	495156	39400
2	2	2	2	1	2	2	2	1	2	2	2	2	2	2	2	3	9	2	6	1	3	558489	139133
2	2	2	2	2	2	2	2	1	2	2	2	2	2	2	2	3	9	2	6	1	2	479711	30178
2	2	1	2	2	2	2	2	1	2	2	2	2	2	2	2	2	9	2	6	2	3	415756	34067
2	2	1	2	1	2	2	2	1	2	2	2	2	2	1	1	2	9	2	6	1	2	154578	28667
2	2	2	2	1	2	2	2	1	2	2	2	2	2	2	2	2	9	2	6	1	2	1021333	90978
2	2	1	2	1	2	2	2	1	2	2	2	2	2	2	2	3	9	2	6	1	2	1204578	110267
2	2	1	2	1	2	2	2	1	2	2	2	2	2	2	2	2	9	2	6	1	2	671867	25267
2	2	1	2	1	2	2	2	1	2	2	2	2	2	3	2	3	9	5	3	1	2	820067	85689
2	2	1	2	1	2	2	2	1	2	2	2	2	2	2	2	5	9	3	6	1	2	651178	20556
1	2	1	2	1	1	2	2	2	2	2	2	2	2	2	2	2	9	2	6	2	2	595622	38000
2	2	2	2	1	2	2	2	2	2	2	2	2	2	2	2	2	9	2	6	1	1	1264489	220467
1	2	2	2	1	1	2	2	2	2	2	2	2	2	2	2	2	9	2	6	2	2	382956	84800
2	2	2	2	1	1	2	2	1	2	2	2	2	2	2	2	3	9	2	6	2	1	670480	303134
2	2	1	2	1	2	2	1	2	2	2	2	2	2	2	2	3	9	2	6	2	2	490200	73689
